# Supplementary material for: Effect of Diabetes Mellitus on Survival and Complication Rates of Tooth-Supported Fixed Dental Prostheses (FDPs): Long-Term Clinical Evaluation
Source: J Clin Med. 2025 Aug 11;14(16):5673. doi: 10.3390/jcm14165673 (PMC12386193; doi:10.3390/jcm14165673)
Supplement: Supplementary file 1 [file jcm-14-05673-s001.zip]

Archive with 1 entries (1 files):
- jcm-3780770-supplementary.pdf
